# Supplementary material for: Development and Validation of an Extracellular Matrix Gene Expression Signature for Prognostic Prediction in Patients with Uveal Melanoma
Source: Int J Mol Sci. 2025 May 1;26(9):4317. doi: 10.3390/ijms26094317 (PMC12072621; doi:10.3390/ijms26094317)
Supplement: Supplementary file 1 [file ijms-26-04317-s001.zip]

Archive with 9 entries (8 files):
- ijms-3536340- supplementary/
- ijms-3536340- supplementary/Supp table S1.xlsx
- ijms-3536340- supplementary/Supp table S3.xlsx
- ijms-3536340- supplementary/Supplementary Fig 1.jpg
- ijms-3536340- supplementary/Supplementary figure 2 caption.tif
- ijms-3536340- supplementary/Supplementary figure 4 caption.tif
- ijms-3536340- supplementary/Supplementary table 4.xlsx
- ijms-3536340- supplementary/Supp_figure_3.tif
- ijms-3536340- supplementary/updated de Supp table S2.xlsx
