# Supplementary material for: Development and Validation of an Extracellular Matrix Gene Expression Signature for Prognostic Prediction in Patients with Uveal Melanoma
Source: Int J Mol Sci. 2025 May 1;26(9):4317. doi: 10.3390/ijms26094317 (PMC12072621; doi:10.3390/ijms26094317)
Supplement: Supplementary file 1 [file ijms-26-04317-s001.zip › ijms-3536340- supplementary/Supp table S1.xlsx]

## Sheet: Supp Table S1
	Supplementary Table S1: Clinicopathological characteristics of the study population
	Characteristics	Frequency (%)
	Gender
	Male	45 (56.25%)
	Female	35 (43.75%)
	Eye color
	Blue	9 (11.25%)
	Green	15 (18.75%)
	Brown	6 (7.5%)
	Not specified	50 (62.5%)
	Additional pharmaceutical therapy
	No	8 (10%)
	Yes	5 (6.25%)
	Not specified	67 (83.75%)
	Additional radiation therapy
	No	8 (10%)
	Yes	2 (2.5%)
	Not specified	70 (87.5%)
	Initial pathological diagnostic method
	Enucleation	78 (97.5%)
	Local resection, wall resection	2 (2.5%)
	Cause of patient death
	Metastatic uveal melanoma	19 (23.75%)
	Other	1 (1.25%)
	Not specified	60 (75%)
	Neoplasia cancer stage
	Tumor-free	54 (67.5%)
	With tumor	26 (32.5%)
	Postoperative radiation therapy
	No	73 (91.25%)
	Yes	6 (7.5%)
	Not specified	1 (1.25%)
	Radiation therapy
	No	76 (95%)
	Yes	3 (3.75%)
	Not specified	1 (1.25%)
	Age at initial pathological diagnosis (average)	61.6
	TNM
	Clinical_M
	M0	73 (91.25%)
	M1	1 (1.25%)
	M1b	2 (2.5%)
	MX	4 (5%)
	Clinical_N
	N0	76 (95%)
	NX	4 (5%)
	Clinical_T
	T2	1 (1.25%)
	T2a	2 (2.5%)
	T2b	1 (1.25%)
	T3	8 (10%)
	T3a	24 (30%)
	T3b	4 (5%)
	T4	2 (2.5%)
	T4a	23 (28.75%)
	T4b	8 (10%)
	T4c	2 (2.5%)
	T4d	2 (2.5%)
	T4e	1 (1.25%)
	Missing data	2 (2.5%)
	Clinical stage
	Stage IIA	4 (5%)
	Stage IIB	32 (40%)
	Stage IIIA	31 (38.75%)
	Stage IIIB	10 (12.5%)
	Stage IIIC	3 (3.75%)
	Stage IV	4 (5%)
	Cytogenetic abnormalities
	Loss of chromosome 1	3 (3.75%)
	Loss of chromosome 1/Gain of chromosome 3	2 (2.5%)
	Loss of chromosome 1 and 3/Gain of chromosome 8q	3 (3.75%)
	Loss of chromosome 1/Gain of chromosome 6p and 8q	1 (1.25%)
	Loss of chromosome 3	2 (2.5%)
	Loss of chromosome 3/Gain of chromosome 6p	1 (1.25%)
	Loss of chromosome 3/Gain of chromosome 6p and 8q	5 (6.25%)
	Loss of chromosome 3/Gain of chromosome 8q	18 (22.5%)
	Gain of chromosome 6p	11 (13.75%)
	Gain of chromosome 6p and 8q	5 (6.25%)
	Gain of chromosome 8q	8 (10%)
	Missing data	28 (35%)
	Days until last follow-up (average)	787.29
	Days until new tumor event after initial treatment (average)	608.07
	Extraocular extension
	Yes	7 (8.75%)
	No	68 (85%)
	Missing data	5 (6.25%)
	Histological type
	Epithelioid cell	13 (16.25%)
	Epithelioid cell/Spindle cell	21 (26.25%)
	Spindle cell	30 (37.5%)
	Spindle cell/Epithelioid cell	16 (20%)
