# Supplementary material for: Development and Validation of an Extracellular Matrix Gene Expression Signature for Prognostic Prediction in Patients with Uveal Melanoma
Source: Int J Mol Sci. 2025 May 1;26(9):4317. doi: 10.3390/ijms26094317 (PMC12072621; doi:10.3390/ijms26094317)
Supplement: Supplementary file 1 [file ijms-26-04317-s001.zip › ijms-3536340- supplementary/Supp table S3.xlsx]

## Sheet: Sup Table 3 
	Supplementary Table 3. Baseline clinicopathological data and correlations between risk score signatures
	Variable	All (n = 80)	Low risk (n = 40)	High risk (n = 40)	P value
	Age				1
	<60	36	18	18
	≥60	44	22	22
	Additional_pharmaceutical_therapy				0.921
	No	7	3	4
	Yes	5	2	3
	Missing data	68	35	33
	Additional_radiation_therapy				0.053
	No	8	2	6
	Yes	2	2	0
	Missing data	70	36	34
	clinical_M metastasis				0.227
	M0	73	39	34
	M1	3	0	3
	MX	4	1	3
	Clinical_N nodules				0.305
	N0	76	39	37
	NX	4	1	3
	Clinical_T tamaño				0.177
	T2	4	2	2
	T3	36	22	14
	T4	38	15	23
	Missing data	2	1	1
	Clinical_stage				0.103
	Stage IIA	4	3	1
	Stage IIB	32	19	13
	Stage IIIA	27	13	14
	Stage IIIB	10	5	5
	Stage IIIC	3	0	3
	Stage IV	4	0	4
	Extranocular_nodule_size				0.624
	<=5mm	5	1	4
	>5mm	1	0	1
	Missing data	74	39	35
	Extrascleral_extension				0.219
	No	68	36	32
	Yes	7	2	5
	Missing data	5	2	3
	Extravascular_matrix_patterns				0.362
	Loops	15	8	7
	Other Complex Patterns	1	1	0
	Missing data	64	31	33
	Eye_color				0.196
	Blue	9	4	5
	Brown	15	9	6
	Green	6	1	5
	Missing data	50	26	24
	Gender				1
	Female	35	17	18
	Male	45	23	22
	Gene_expression_profile				0.371
	Class 1	1	1	0
	Class 1a	1	1	0
	Class 1b	5	3	2
	Class 2	4	1	3
	Missing data	69	34	35
	Histological_type				0.002
	Epithelioid Cell	13	2	11
	Epithelioid Cell|Spindle Cell	21	7	14
	Spindle Cell	30	22	8
	Spindle Cell|Epithelioid Cell	16	9	7
	Initial_pathologic_diagnosis_method				0.152
	Enucleation	78	38	40
	Local Resection-Exoresection, wall resection	2	2	0
	Metastatic_site				0.232
	Liver	2	0	2
	Liver|Cutaneous	1	0	1
	None	44	24	20
	Other	1	1	0
	Missing data	32	15	17
	New_neoplasm_event_occurrence_anatomic_site				0.036
	Liver	9	2	7
	Other, specify	5	4	1
	Missing data	66	34	32
	New_neoplasm_event_type				0.05
	Distant Metastasis	14	3	11
	Locoregional Recurrence	2	2	0
	New Primary Tumor	3	2	1
	Missing data	61	33	28
	New_neoplasm_occurrence_anatomic_site_text				0.172
	Biliary	1	0	1
	Choroid	2	2	0
	left nasofacial sulcus	1	1	0
	Scalp	1	1	0
	Missing data	75	36	39
	New_tumor_event_additional_surgery_procedure				0.098
	No	8	2	6
	Yes	4	3	1
	Missing data	68	35	33
	New_tumor_event_after_initial_treatment				0
	No	59	37	22
	Yes	20	3	17
	Missing data	1	0	1
	Other_dx				0.305
	No	76	37	39
	Yes	4	3	1
	Person_neoplasm_cancer_status				0.002
	Tumor Free	54	34	20
	With Tumor	26	6	20
	Postoperative_rx_tx				0.378
	No	73	38	35
	Yes	6	2	4
	Missing data	1	0	1
	Radiation_therapy				0.541
	No	76	39	37
	Yes	3	1	2
	Missing data	1	0	1
	Tumor_basal_diameter				0.155
	From 7 to 16	27	17	10
	≥ 16	52	23	29
	Missing data	1	0	1
	Tumor_infiltrating_lymphocytes				0.132
	Few	24	13	11
	Many	2	0	2
	Moderate Numbers	2	0	2
	Missing data	52	27	25
	Tumor_shape_pathologic_clinical				0.263
	Diffuse	2	0	2
	Dome	36	18	18
	Mushroom	13	8	5
	Missing data	29	14	15
	Tumor thickness count				0.162
	From 4 to 10 µm	29	18	11
	≥ 10 µm	51	22	29
	Cytogenetic abnormality				0.001
	Chr 1 loss	3	2	1
	Chr 1 loss Chr 3 loss	2	2	0
	Chr 1 loss Chr 3 loss Chr 8q gain	3	1	2
	Chromosome 1 loss|Chromosome 6p gain|Chromosome 8q gain	1	1	0
	Chr 3 loss	2	1	1
	Chr 3 loss Chr 6p gain	1	0	1
	Chr 3 loss Chr 6p gain Chr 8q gain	5	1	4
	Chr 3 loss Chr 8q gain	18	1	17
	Chr 6p gain	11	10	1
	Chr 6p gain Chr 8q gain	5	3	2
	Chr 8q gain	1	1	0
	Missing data	28	17	11
	Tumor tissue site				0.881
	Choroid	56	29	27
	Choroid Ciliary body	22	10	12
	Choroid Ciliary body Iris	2	1	1
	mitotic_count				0.501
	0-5	23	11	12
	>5-10	10	7	3
	>10	20	11	9
	Missing data	27	11	16
	T classification represents the primary tumor size and extent, ranging from T0 (no primary tumor) to higher numbers indicating increasing tumor size or local invasion. The N classification indicates the involvement of regional lymph nodes, ranging from N0 (no lymph node involvement) to higher numbers indicating increasing nodal involvement. The M classification identifies the presence or absence …
