# Supplementary material for: Development and Validation of an Extracellular Matrix Gene Expression Signature for Prognostic Prediction in Patients with Uveal Melanoma
Source: Int J Mol Sci. 2025 May 1;26(9):4317. doi: 10.3390/ijms26094317 (PMC12072621; doi:10.3390/ijms26094317)
Supplement: Supplementary file 1 [file ijms-26-04317-s001.zip › ijms-3536340- supplementary/Supplementary table 4.xlsx]

## Sheet: Sheet1
Supplementary table 2. Linear Regression Analysis of ECM Signature Risk Scores Across Uveal Melanoma Molecular Subtypes
	Beta	Std. Error	t value	P value
SCNA clusters
(Intercept)	-8.376	1.69455	-4.94291	4.47591e-06
SCNA Cluster 2	1.24451	2.17812	0.571371	0.569434
SCNA Cluster 3	10.3674	2.19757	4.71768	1.06275e-05
SCNA Cluster 4	15.4441	2.24168	6.88952	1.41698e-09
DNA methylation clusters
(Intercept)	-6.5908	1.4379	-4.58363	1.76195e-05
DNA Methylation Cluster 2	-1.32072	2.49052	-0.530299	0.597451
DNA Methylation Cluster 3	-4.93711	3.34138	-1.47757	0.143656
DNA Methylation Cluster 4	10.9997	1.77498	6.19707	2.73484e-08
mRNA clusters
(Intercept)	-7.27801	1.43528	-5.07078	2.71764e-06
mRNA Cluster 2	0.111439	2.0298	0.0549017	0.956361
mRNA Cluster 3	10.9196	2.22353	4.91094	5.06619e-06
mRNA Cluster 4	13.5485	1.98518	6.82482	1.874e-09
LncRNA clusters
(Intercept)	-7.57415	1.52037	-4.98177	3.8484e-06
LncRNA Cluster 2	0.209733	2.09831	0.0999534	0.920645
LncRNA Cluster 3	10.9995	2.15013	5.11571	2.27768e-06
lncRNA Cluster 4	13.7165	2.09831	6.53694	6.45667e-09
