# Supplementary material for: Development and Validation of an Extracellular Matrix Gene Expression Signature for Prognostic Prediction in Patients with Uveal Melanoma
Source: Int J Mol Sci. 2025 May 1;26(9):4317. doi: 10.3390/ijms26094317 (PMC12072621; doi:10.3390/ijms26094317)
Supplement: Supplementary file 1 [file ijms-26-04317-s001.zip › ijms-3536340- supplementary/updated de Supp table S2.xlsx]

## Sheet: Supp Table S2
	Supplementary Table 2. Univariate Cox regression analysis results
	Gene	coef	HR	95% CI_Lower	95% CI_Upper	p value
	HAS2	-1.769	0.171	0.033	0.874	0.034
	RAF1	-1.689	0.185	0.075	0.457	0.001
	MMP19	-1.369	0.254	0.117	0.552	0.001
	LAMB2	-1.196	0.303	0.16	0.573	0.001
	CD44	-0.932	0.394	0.191	0.813	0.012
	CTNNB1	-0.803	0.448	0.296	0.679	0.001
	EFEMP2	-0.392	0.675	0.482	0.947	0.023
	APOE	-0.385	0.681	0.474	0.978	0.038
	SPP1	-0.209	0.811	0.7	0.94	0.005
	VTN	0.206	1.229	1.031	1.464	0.021
	COL1A2	0.339	1.404	1.09	1.808	0.009
	MAPT	0.377	1.459	1.048	2.03	0.025
	PROS1	0.409	1.506	1.182	1.918	0.001
	ECM1	0.438	1.549	1.257	1.909	0.001
	MMP2	0.444	1.559	1.187	2.047	0.001
	PRKCA	0.513	1.671	1.166	2.394	0.005
	CDH1	0.578	1.783	1.209	2.628	0.004
	CASP3	0.578	1.783	1.021	3.113	0.042
	THBS1	0.58	1.787	1.17	2.73	0.007
	FN1	0.59	1.803	1.317	2.469	0.001
	MMP9	0.605	1.831	1.425	2.351	0.001
	LAMC1	0.634	1.885	1.398	2.543	0.001
	MMP12	0.634	1.885	1.398	2.543	0.001
	SERPINE1	0.682	1.978	1.377	2.841	0.001
	STAT3	0.683	1.981	1.14	3.44	0.015
	PTK2	0.691	1.995	1.226	3.247	0.005
	MAPK1	0.752	2.122	1.079	4.173	0.029
	PLAU	0.782	2.186	1.28	3.732	0.004
	COL6A1	0.822	2.276	1.103	4.694	0.026
	APP	0.823	2.278	1.258	4.123	0.007
	SMAD3	0.905	2.473	1.018	6.007	0.046
	TIMP1	0.924	2.518	1.407	4.509	0.002
	LMNA	0.988	2.686	1.205	5.99	0.016
	MMP1	1.048	2.853	1.451	5.61	0.002
	MMP11	1.136	3.116	1.708	5.685	0.001
	PSEN1	1.136	3.114	1.395	6.949	0.006
	HAS3	2.058	7.828	1.174	24.34	0.034
	IL6	2.352	10.509	3.057	15.23	0.001
	MMP16	2.366	7.23	3.334	11.34	0.001
	PTPN11	0.488	1.628	0.999	2.655	0.051
	CD36	0.444	1.56	0.993	2.448	0.053
	TGFB1	0.413	1.512	0.991	2.305	0.055
	COL6A2	0.565	1.759	0.974	3.177	0.061
	BMP2	0.86	2.362	0.96	5.814	0.061
	COL1A1	0.27	1.31	0.983	1.746	0.066
	IGF1	0.82	2.271	0.94	5.485	0.068
	PRNP	0.424	1.528	0.958	2.437	0.075
	IL1B	0.74	2.096	0.914	4.805	0.08
	LAMB3	0.336	1.399	0.956	2.047	0.084
	COL3A1	0.271	1.311	0.963	1.785	0.086
	HSP90AA1	0.359	1.432	0.937	2.189	0.097
	FOS	0.223	1.25	0.959	1.629	0.1
	MAP2K1	0.5	1.648	0.882	3.079	0.117
	MMP14	0.61	1.84	0.838	4.038	0.129
	COL2A1	-0.204	0.816	0.623	1.068	0.138
	ELN	0.292	1.34	0.873	2.055	0.181
	GRB2	0.613	1.847	0.722	4.722	0.2
	FREM1	-3.012	0.049	0	6.248	0.223
	SRC	0.545	1.724	0.71	4.184	0.229
	FBN1	0.301	1.351	0.804	2.272	0.256
	TNC	0.204	1.226	0.856	1.755	0.266
	HSPG2	-0.302	0.739	0.432	1.266	0.271
	VEGFA	0.183	1.201	0.865	1.667	0.274
	AKT1	0.637	1.89	0.601	5.941	0.276
	ECM2	0.332	1.394	0.738	2.633	0.306
	TTR	0.066	1.068	0.94	1.213	0.312
	ERBB2	-0.383	0.682	0.322	1.444	0.317
	LAMA2	-0.737	0.479	0.108	2.12	0.332
	EGFR	0.423	1.527	0.636	3.665	0.343
	MMP7	0.722	2.058	0.442	9.578	0.358
	EGF	0.256	1.291	0.749	2.227	0.358
	VWF	0.222	1.249	0.778	2.005	0.358
	TIMP2	0.3	1.349	0.701	2.597	0.37
	MAPK14	0.229	1.258	0.722	2.191	0.418
	ITGB1	0.211	1.235	0.731	2.086	0.431
	TGFB2	0.182	1.199	0.739	1.946	0.462
	MAPK10	0.153	1.166	0.746	1.822	0.501
	PTEN	-0.162	0.851	0.504	1.435	0.544
	F5	0.227	1.255	0.6	2.626	0.546
	HAS1	-1.655	0.191	0.001	44.799	0.552
	SMAD4	0.148	1.16	0.663	2.029	0.604
	BCL2	0.136	1.145	0.644	2.038	0.645
	COL7A1	0.75	2.118	0.07	64.159	0.666
	BRAF	0.179	1.196	0.527	2.715	0.669
	ALB	-0.924	0.397	0.005	34.634	0.685
	CCL2	0.072	1.075	0.71	1.628	0.733
	FRAS1	0.259	1.295	0.294	5.714	0.733
	JUN	0.067	1.07	0.713	1.605	0.745
	MAPK8	-0.068	0.935	0.607	1.44	0.759
	BSG	-0.095	0.909	0.46	1.796	0.784
	COMP	0.104	1.11	0.482	2.556	0.807
	MAPK3	-0.08	0.923	0.431	1.976	0.836
	MMP15	-0.048	0.953	0.55	1.653	0.865
	EFEMP1	-0.022	0.978	0.753	1.27	0.869
	LAMA3	-0.145	0.865	0.037	20.456	0.928
	DCN	0.013	1.013	0.696	1.476	0.945
	MGP	0.001	1.001	0.806	1.243	0.996
	ADAMs and ADAMTS Genes
	Gene	coef	HR	95% CI_Lower	95% CI_Upper	p value
	ADAM8	-1.921	0.146	0.007	2.999	0.212
	ADAM9	0.983	2.673	0.994	7.182	0.051
	ADAM10	2.2	9.025	1.532	53.167	0.015
	ADAM12	1.337	3.808	1.406	10.311	0.009
	ADAM15	-0.12	0.887	0.236	3.33	0.858
	ADAM17	-3.275	0.038	0.003	0.544	0.016
	ADAM19	-0.469	0.626	0.052	7.589	0.713
	ADAM28	2.455	11.647	0.806	168.329	0.072
	ADAMTS1	-1.518	0.219	0.072	0.67	0.008
	ADAMTS1	0.02	1.02	0.466	2.234	0.961
	ADAMTS4	-2.352	0.095	0	29.972	0.423
	ADAMTS8	-9.487	0	0	40.208	0.158
	ADAMTS9	0.026	1.026	0.202	5.215	0.975
	ADAMTS12	-1.287	0.276	0	922.158	0.756
	ADAMTS13	-32.672	0	0	0.485	0.045
